# Supplementary material for: Mitochondrial Protein Density, Biomass, and Bioenergetics as Predictors for the Efficacy of Glioma Treatments
Source: Int J Mol Sci. 2024 Jun 27;25(13):7038. doi: 10.3390/ijms25137038 (PMC11241254; doi:10.3390/ijms25137038)
Supplement: Supplementary file 1 [file ijms-25-07038-s001.zip]

Archive with 1 entries (1 files):
- ijms-3038519-supplementary.pdf
